# Supplementary material for: Lectins identify distinct populations of coelomocytes in Strongylocentrotus purpuratus
Source: PLoS One. 2017 Nov 10;12(11):e0187987. doi: 10.1371/journal.pone.0187987 (PMC5695280; doi:10.1371/journal.pone.0187987)
Supplement: S1 Table — (XLSX) [file pone.0187987.s007.xlsx]

## Sheet: Sheet1
Sp-Egr								Sp-B7L3
WHL22.280477								SPU_020457
	DSL+LCA-	DSL+LCA+	DSL-LCA-	DSL-LCA+					DSL+LCA-	DSL+LCA+	DSL-LCA-	DSL-LCA+
urchin B	0.000147314	0.0343295	0.000179084	0.0216856				urchin B	0.277699	15.6352	0.260285	5.67175
	0.000379234	0.0299125	8.95749e-05	0.0267275					0.44235	12.9893	0.331281	5.99746
									0.570434
urchin C	0.000197439	0.0108409	0.000203228	0.01263				urchin C	0.243451	21.0162	0.617053	0.594113
	0.000687153	0.00661554	0.000233079	0.00762891					0.246842	18.973	0.287054	0.531595
Sp-FoxJ1								Sp-P2rx4
WHL22.468365								SPU_019489
	DSL+LCA-	DSL+LCA+	DSL-LCA-	DSL-LCA+					DSL+LCA-	DSL+LCA+	DSL-LCA-	DSL-LCA+
urchin B	0.00555723	0.00110512	0.00264129	9.67694e-05				urchin B	8.98837	1.69681	6.0918	0.648132
	0.00546454	0.000634239	0.0023347	0.00052919					8.28277	1.49443	5.83032	0.672743
urchin C	0.000228733	0.000202478	0.000597246	0.000578552				urchin C	1.76618	0.988207	3.24502	1.71559
	0.000997511	0.00010635	0.000595653	0.00012588					1.75846	0.689219	3.5469	1.38104
	0.000258623		0.000586966	0.00037757
				0.000415429
Sp-Giant								Sp-Pks1
WHL22.668554								SPU_002895
	DSL+LCA-	DSL+LCA+	DSL-LCA-	DSL-LCA+					DSL+LCA-	DSL+LCA+	DSL-LCA-	DSL-LCA+
urchin B	0.00234489	0.00459912	0.00744016	0.00399167				urchin B	6.2983	5.11776	3.77078	3.38841
	0.00531512	0.002618	0.00241665	0.00291125					6.19928	3.41344	4.03307	3.15867
urchin C	0.0113883	0.0012896	0.00243465	0.0026277				urchin C	76.6123	4.00057	0.676918	1.58773
	0.0151437	0.00154058	0.000639413	0.00143706					79.5087	3.83714	0.443819	1.06743
Sp-Rpl39
	DSL+LCA-	DSL+LCA+	DSL-LCA-	DSL-LCA+
urchin B	8.04195	34.3493	18.1261	7.79593
	7.61486	32.3537	15.5811	8.37114
urchin C	6.97635	21.1945	6.05441	14.5884
	6.78108	19.1832	5.08364	17.3905
